# Supplementary material for: Profile and Outcomes of Hospitalized COVID-19 Patients during the Prevalence of the Omicron Variant According to the Brazilian Regions: A Retrospective Cohort Study from 2022
Source: Vaccines (Basel). 2023 Oct 5;11(10):1568. doi: 10.3390/vaccines11101568 (PMC10610688; doi:10.3390/vaccines11101568)
Supplement: Supplementary file 1 [file vaccines-11-01568-s001.zip]

Archive with 1 entries (1 files):
- vaccines-2564986-supplementary.pdf
